# Supplementary material for: Genome-Wide Identification of the TIFY Family in Longan and Their Potential Functional Analysis in Anthocyanin Synthesis
Source: Biology (Basel). 2025 Apr 1;14(4):364. doi: 10.3390/biology14040364 (PMC12024962; doi:10.3390/biology14040364)
Supplement: Supplementary file 1 [file biology-14-00364-s001.zip › Supplementary File/Table S1.xlsx]

## Sheet: Sheet1
Supplementary Table S1 The sequences list of primers used in this study
Primer name	Primer Sequence (5'→3')	Purpose
TIFY7Loc-F	AAGTCCGGAGCTAGCTCTAGatgaagaggaactgcaatttggaactccg	Subcellular localization
TIFY7Loc-R	AGCGGCCGCTGTACAGGATCataaggggatgcttccagaaccctattc
C94430-F	CTCTTTCATTATTCCAAGATGAAG	Gene clone
C94430-R	CATCCTGTGAGATTGATGATGATC
AKC94430-F	actagtggatccaaagaattcATGAAGAGGAACTGCAATTTGGA	Overexpression constructs
AKC94430-R	tcattaaagcaggactctagaTCAATAAGGGGATGCTTCCAGA
